# Supplementary material for: Anteon hubeni a new species from Ecuador (Hymenoptera: Dryinidae)
Source: Biodivers Data J. 2020 Sep 28;8:e56613. doi: 10.3897/BDJ.8.e56613 (PMC7536246; doi:10.3897/BDJ.8.e56613)
Supplement: XML Treatment for Anteon hubeni [file BDJ.8.e56613-treatment1.xml]

<!DOCTYPE tp:taxon-treatment
  PUBLIC "-//TaxonX//DTD Taxonomic Treatment Publishing DTD v0 20100105//EN" "tax-treatment-NSO.dtd">
<tp:taxon-treatment xmlns:tp="http://www.plazi.org/taxpub"><tp:treatment-meta><mixed-citation publication-type="journal"><person-group><name><surname>Olmi</surname><given-names>Massimo</given-names></name><name><surname>Contarini</surname><given-names>Mario</given-names></name><name><surname>Capradossi</surname><given-names>Leonardo</given-names></name><name><surname>Guglielmino</surname><given-names>Adalgisa</given-names></name></person-group><article-title><italic><tp:taxon-name><tp:taxon-name-part taxon-name-part-type="genus" reg="Anteon">Anteon</tp:taxon-name-part> <tp:taxon-name-part taxon-name-part-type="species" reg="hubeni">hubeni</tp:taxon-name-part></tp:taxon-name></italic> a new species from Ecuador (<tp:taxon-name><tp:taxon-name-part taxon-name-part-type="order">Hymenoptera</tp:taxon-name-part></tp:taxon-name>: <tp:taxon-name><tp:taxon-name-part taxon-name-part-type="family">Dryinidae</tp:taxon-name-part></tp:taxon-name>)</article-title><source>Biodivers Data J</source><day>28</day><month>9</month><year>2020</year><volume>8</volume><pub-id pub-id-type="doi">10.3897/BDJ.8.e56613</pub-id></mixed-citation></tp:treatment-meta><tp:nomenclature><tp:taxon-name><object-id xmlns:xlink="http://www.w3.org/1999/xlink" content-type="arpha" xlink:type="simple">0931F3F6-B792-5C02-B04B-811CC335834E</object-id><tp:taxon-name-part taxon-name-part-type="genus">Anteon</tp:taxon-name-part> <tp:taxon-name-part taxon-name-part-type="species">hubeni</tp:taxon-name-part><object-id xmlns:xlink="http://www.w3.org/1999/xlink" content-type="zoobank" xlink:type="simple" object-id-type="ZooBank">74F38422-FA72-406C-A233-16D7B023D65A</object-id></tp:taxon-name><tp:taxon-authority>Olmi, Contarini, Capradossi, Guglielmino, 2020</tp:taxon-authority><tp:taxon-status xmlns:xlink="http://www.w3.org/1999/xlink" xlink:type="simple">sp. n.</tp:taxon-status></tp:nomenclature><tp:treatment-sec sec-type="materials"><title>Materials</title><list list-type="alpha-lower" list-content="occurrences"><list-item><p><bold>Type status:</bold> <named-content xmlns:xlink="http://www.w3.org/1999/xlink" content-type="dwc:typeStatus" xlink:type="simple">Holotype</named-content>. <bold>Occurrence:</bold> catalogNumber: <named-content xmlns:xlink="http://www.w3.org/1999/xlink" content-type="dwc:catalogNumber" xlink:type="simple">QCAZ3280</named-content>; recordedBy: <named-content xmlns:xlink="http://www.w3.org/1999/xlink" content-type="dwc:recordedBy" xlink:type="simple">M. Huben</named-content>; individualCount: <named-content xmlns:xlink="http://www.w3.org/1999/xlink" content-type="dwc:individualCount" xlink:type="simple">1</named-content>; sex: <named-content xmlns:xlink="http://www.w3.org/1999/xlink" content-type="dwc:sex" xlink:type="simple">female</named-content>; <bold>Taxon:</bold> order: <named-content xmlns:xlink="http://www.w3.org/1999/xlink" content-type="dwc:order" xlink:type="simple"><tp:taxon-name><tp:taxon-name-part taxon-name-part-type="order">Hymenoptera</tp:taxon-name-part></tp:taxon-name></named-content>; family: <named-content xmlns:xlink="http://www.w3.org/1999/xlink" content-type="dwc:family" xlink:type="simple"><tp:taxon-name><tp:taxon-name-part taxon-name-part-type="family">Dryinidae</tp:taxon-name-part></tp:taxon-name></named-content>; genus: <named-content xmlns:xlink="http://www.w3.org/1999/xlink" content-type="dwc:genus" xlink:type="simple"><tp:taxon-name><tp:taxon-name-part taxon-name-part-type="genus">Anteon</tp:taxon-name-part></tp:taxon-name></named-content>; specificEpithet: <named-content xmlns:xlink="http://www.w3.org/1999/xlink" content-type="dwc:specificEpithet" xlink:type="simple"><italic><tp:taxon-name><tp:taxon-name-part taxon-name-part-type="genus" reg="Anteon"/><tp:taxon-name-part taxon-name-part-type="species" reg="hubeni">hubeni</tp:taxon-name-part></tp:taxon-name></italic></named-content>; taxonRank: <named-content xmlns:xlink="http://www.w3.org/1999/xlink" content-type="dwc:taxonRank" xlink:type="simple">species</named-content>; <bold>Location:</bold> continent: <named-content xmlns:xlink="http://www.w3.org/1999/xlink" content-type="dwc:continent" xlink:type="simple">South America</named-content>; country: <named-content xmlns:xlink="http://www.w3.org/1999/xlink" content-type="dwc:country" xlink:type="simple">Ecuador</named-content>; locality: <named-content xmlns:xlink="http://www.w3.org/1999/xlink" content-type="dwc:locality" xlink:type="simple">between Pifo and Papallacta</named-content>; verbatimElevation: <named-content xmlns:xlink="http://www.w3.org/1999/xlink" content-type="dwc:verbatimElevation" xlink:type="simple">3431 m</named-content>; verbatimLatitude: <named-content xmlns:xlink="http://www.w3.org/1999/xlink" content-type="dwc:verbatimLatitude" xlink:type="simple">00°15.56'S</named-content>; verbatimLongitude: <named-content xmlns:xlink="http://www.w3.org/1999/xlink" content-type="dwc:verbatimLongitude" xlink:type="simple">78°14.48'W</named-content>; <bold>Identification:</bold> identifiedBy: <named-content xmlns:xlink="http://www.w3.org/1999/xlink" content-type="dwc:identifiedBy" xlink:type="simple">Massimo Olmi; Mario Contarini; Leonardo Capradossi; Adalgisa Guglielmino</named-content>; <bold>Event:</bold> samplingProtocol: <named-content xmlns:xlink="http://www.w3.org/1999/xlink" content-type="dwc:samplingProtocol" xlink:type="simple">Yellow Pan Trap</named-content>; eventDate: <named-content xmlns:xlink="http://www.w3.org/1999/xlink" content-type="dwc:eventDate" xlink:type="simple">27 August–9 September 2018</named-content>; <bold>Record Level:</bold> type: <named-content xmlns:xlink="http://www.w3.org/1999/xlink" content-type="dwc:type" xlink:type="simple">physical object</named-content>; institutionID: <named-content xmlns:xlink="http://www.w3.org/1999/xlink" content-type="dwc:institutionID" xlink:type="simple">Museo de Zoologia, Sección Invertebrados, Pontificia Universidad Católica del Ecuador, Quito, Ecuador</named-content>; collectionCode: <named-content xmlns:xlink="http://www.w3.org/1999/xlink" content-type="dwc:collectionCode" xlink:type="simple">QCAZ</named-content>; basisOfRecord: <named-content xmlns:xlink="http://www.w3.org/1999/xlink" content-type="dwc:basisOfRecord" xlink:type="simple">Preserved specimen</named-content></p></list-item></list></tp:treatment-sec><tp:treatment-sec sec-type="Description"><title>Description</title><p>Female. Fully winged (Fig. <xref ref-type="fig" rid="F5947800">1</xref><xref ref-type="fig" rid="F5947805">a</xref>, <xref ref-type="fig" rid="F5947806">b</xref>); length 3.3 mm. Head black, except mandible testaceous; antenna brown, except antennomeres 4–6 and part of 7 testaceous; mesosoma black; metasoma brown; legs testaceous. Antenna clavate; antennal segments in following proportions: 11:7:9:7:6:6:6:6:6:7. Head (Fig. <xref ref-type="fig" rid="F5947800">1</xref><xref ref-type="fig" rid="F5947807">c</xref>) shiny, with frons unsculptured; vertex behind ocelli slightly granulate, between ocelli slightly rugose, without two tracks of oblique keels connecting posterior ocelli to occipital carina; frons without two lateral keels around orbits directed towards antennal toruli (Fig. <xref ref-type="fig" rid="F5947800">1</xref><xref ref-type="fig" rid="F5947807">c</xref>); frontal line incomplete, only present in posterior half of frons; occipital carina complete; POL = 7; OL = 3; OOL = 7; OPL = 5; TL = 7; greatest breadth of posterior ocelli about as long as OL. Pronotum shiny, with strong transverse impression between anterior and posterior surface; anterior part of posterior surface without raised transverse carina; posterior surface shiny, sculptured by transverse keels and posteriorly punctate, shorter than scutum (5:20); pronotal tubercle reaching tegula. Mesoscutum (Fig. <xref ref-type="fig" rid="F5947800">1</xref><xref ref-type="fig" rid="F5947805">a</xref>) shiny, unsculptured, partly very slightly granulate. Notauli incomplete, reaching approximately 0.5 × length of mesoscutum. Mesoscutellum and metanotum shiny, smooth, slightly punctate, unsculptured between punctures. Metapectal-propodeal complex reticulate rugose, with strong transverse keel between disc and propodeal declivity; propodeal declivity without longitudinal keels (Fig. <xref ref-type="fig" rid="F5947800">1</xref><xref ref-type="fig" rid="F5947805">a</xref>). Forewing hyaline, without dark transverse bands; distal part of stigmal vein (2r-rs&amp;Rs) shorter than proximal part (4:9). Protarsomeres in following proportions: 8:2:3:4:12. Protarsomere 5 (Fig. <xref ref-type="fig" rid="F5947811">2</xref>) with basal part much longer than distal part. Enlarged claw (Fig. <xref ref-type="fig" rid="F5947811">2</xref>) with proximal prominence bearing one long bristle. Protarsomere 5 (Fig. <xref ref-type="fig" rid="F5947811">2</xref>) with inner side straight, with two rows composed of approximately 25 lamellae, without interruption to distal apex. Tibial spurs 1/1/2.</p></tp:treatment-sec><tp:treatment-sec sec-type="Diagnosis"><title>Diagnosis</title><p>Female of <italic><tp:taxon-name><tp:taxon-name-part taxon-name-part-type="genus" reg="Anteon">Anteon</tp:taxon-name-part></tp:taxon-name></italic> with frons not provided with lateral keels around orbits directed towards antennal toruli (Fig. <xref ref-type="fig" rid="F5947800">1</xref><xref ref-type="fig" rid="F5947807">c</xref>), mesoscutum mostly unsculptured (Fig. <xref ref-type="fig" rid="F5947800">1</xref><xref ref-type="fig" rid="F5947805">a</xref>), propodeal declivity not provided with longitudinal keels (Fig. <xref ref-type="fig" rid="F5947800">1</xref><xref ref-type="fig" rid="F5947805">a</xref>), protarsomere 1 twice as long as protarsomere 4.</p><p>Based on the characters indicated above, <italic><tp:taxon-name><tp:taxon-name-part taxon-name-part-type="genus" reg="Anteon">A.</tp:taxon-name-part> <tp:taxon-name-part taxon-name-part-type="species" reg="hubeni">hubeni</tp:taxon-name-part></tp:taxon-name></italic> sp. n. is close to <italic><tp:taxon-name><tp:taxon-name-part taxon-name-part-type="genus" reg="Anteon">A.</tp:taxon-name-part> <tp:taxon-name-part taxon-name-part-type="species" reg="oliveirai">oliveirai</tp:taxon-name-part></tp:taxon-name></italic> <xref ref-type="bibr" rid="B5947738">Olmi 1984</xref>, known from Brazil (female holotype No. 1625 from Minas Gerais, Serra do Caraça, I.1970, F.M. Oliveira leg. (originally in the American Entomological Institute, Gainesville, Florida, now relocated in DBUSU)) (Figs <xref ref-type="fig" rid="F5947815">3</xref>, <xref ref-type="fig" rid="F5947825">4</xref>). However, in <italic><tp:taxon-name><tp:taxon-name-part taxon-name-part-type="genus" reg="Anteon">A.</tp:taxon-name-part> <tp:taxon-name-part taxon-name-part-type="species" reg="oliveirai">oliveirai</tp:taxon-name-part></tp:taxon-name></italic>, the frons shows two lateral keels around the orbits directed towards the antennal toruli (Fig. <xref ref-type="fig" rid="F5947825">4</xref><xref ref-type="fig" rid="F5947833">d</xref>), whereas in <italic><tp:taxon-name><tp:taxon-name-part taxon-name-part-type="genus" reg="Anteon">A.</tp:taxon-name-part> <tp:taxon-name-part taxon-name-part-type="species" reg="hubeni">hubeni</tp:taxon-name-part></tp:taxon-name></italic>, these keels are not present (Fig. <xref ref-type="fig" rid="F5947800">1</xref><xref ref-type="fig" rid="F5947807">c</xref>). Following the above description of the new species, the key to the females of the Neotropical <italic><tp:taxon-name><tp:taxon-name-part taxon-name-part-type="genus" reg="Anteon">Anteon</tp:taxon-name-part></tp:taxon-name></italic> species published by <xref ref-type="bibr" rid="B5947756">Olmi and Virla (2014)</xref> (not reproduced entirely here, because it is composed of 44 couplets) can be modified by replacing the first five couplets as below.</p></tp:treatment-sec><tp:treatment-sec sec-type="Etymology"><title>Etymology</title><p>The species is named after the collector, Dr. Mike Huben.</p></tp:treatment-sec><tp:treatment-sec sec-type="Distribution"><title>Distribution</title><p>The new species is known only from the type locality.</p></tp:treatment-sec><tp:treatment-sec sec-type="Ecology"><title>Ecology</title><p>The new species was collected in a <italic><tp:taxon-name><tp:taxon-name-part taxon-name-part-type="genus" reg="Polylepis">Polylepis</tp:taxon-name-part></tp:taxon-name></italic> forest.</p></tp:treatment-sec><tp:treatment-sec><!--Section generated to contain objects referenced in tp:taxon-treatment.--><fig-group id="F5947800" position="float" orientation="portrait"><caption><p>Female holotype of <italic><tp:taxon-name><tp:taxon-name-part taxon-name-part-type="genus" reg="Anteon">Anteon</tp:taxon-name-part> <tp:taxon-name-part taxon-name-part-type="species" reg="hubeni">hubeni</tp:taxon-name-part></tp:taxon-name></italic>, sp. n.</p></caption><fig id="F5947805" position="float" orientation="portrait"><object-id xmlns:xlink="http://www.w3.org/1999/xlink" content-type="arpha" xlink:type="simple">9E6EA71E-C649-56C6-B782-0C1508F76DC5</object-id><object-id xmlns:xlink="http://www.w3.org/1999/xlink" content-type="doi" xlink:type="simple">10.3897/BDJ.8.e56613.figure1a</object-id><label>Figure 1a.</label><caption><p>Habitus in dorsal view. Scale bar = 3.0 mm</p></caption><graphic xmlns:xlink="http://www.w3.org/1999/xlink" xlink:href="bdj-08-e56613-g001_a.jpg" xlink:type="simple" position="float" orientation="portrait" id="oo_432369.jpg"><uri content-type="original_file" xlink:type="simple">https://binary.pensoft.net/fig/432369</uri></graphic></fig><fig id="F5947806" position="float" orientation="portrait"><object-id xmlns:xlink="http://www.w3.org/1999/xlink" content-type="arpha" xlink:type="simple">0CCA2461-5E6A-54C2-9D7D-174CFCE478C5</object-id><object-id xmlns:xlink="http://www.w3.org/1999/xlink" content-type="doi" xlink:type="simple">10.3897/BDJ.8.e56613.figure1b</object-id><label>Figure 1b.</label><caption><p>Habitus in lateral view. Scale bar = 1.6 mm</p></caption><graphic xmlns:xlink="http://www.w3.org/1999/xlink" xlink:href="bdj-08-e56613-g001_b.jpg" xlink:type="simple" position="float" orientation="portrait" id="oo_432370.jpg"><uri content-type="original_file" xlink:type="simple">https://binary.pensoft.net/fig/432370</uri></graphic></fig><fig id="F5947807" position="float" orientation="portrait"><object-id xmlns:xlink="http://www.w3.org/1999/xlink" content-type="arpha" xlink:type="simple">7B0E7C2E-92EA-5D81-886C-1C2078A9DE59</object-id><object-id xmlns:xlink="http://www.w3.org/1999/xlink" content-type="doi" xlink:type="simple">10.3897/BDJ.8.e56613.figure1c</object-id><label>Figure 1c.</label><caption><p>Head in frontal view. Scale bar = 0.3 mm</p></caption><graphic xmlns:xlink="http://www.w3.org/1999/xlink" xlink:href="bdj-08-e56613-g001_c.jpg" xlink:type="simple" position="float" orientation="portrait" id="oo_432371.jpg"><uri content-type="original_file" xlink:type="simple">https://binary.pensoft.net/fig/432371</uri></graphic></fig></fig-group><fig id="F5947805" position="float" orientation="portrait"><object-id xmlns:xlink="http://www.w3.org/1999/xlink" content-type="arpha" xlink:type="simple">9E6EA71E-C649-56C6-B782-0C1508F76DC5</object-id><object-id xmlns:xlink="http://www.w3.org/1999/xlink" content-type="doi" xlink:type="simple">10.3897/BDJ.8.e56613.figure1a</object-id><label>Figure 1a.</label><caption><p>Habitus in dorsal view. Scale bar = 3.0 mm</p></caption><graphic xmlns:xlink="http://www.w3.org/1999/xlink" xlink:href="bdj-08-e56613-g001_a.jpg" xlink:type="simple" position="float" orientation="portrait" id="oo_432369.jpg"><uri content-type="original_file" xlink:type="simple">https://binary.pensoft.net/fig/432369</uri></graphic></fig><fig id="F5947806" position="float" orientation="portrait"><object-id xmlns:xlink="http://www.w3.org/1999/xlink" content-type="arpha" xlink:type="simple">0CCA2461-5E6A-54C2-9D7D-174CFCE478C5</object-id><object-id xmlns:xlink="http://www.w3.org/1999/xlink" content-type="doi" xlink:type="simple">10.3897/BDJ.8.e56613.figure1b</object-id><label>Figure 1b.</label><caption><p>Habitus in lateral view. Scale bar = 1.6 mm</p></caption><graphic xmlns:xlink="http://www.w3.org/1999/xlink" xlink:href="bdj-08-e56613-g001_b.jpg" xlink:type="simple" position="float" orientation="portrait" id="oo_432370.jpg"><uri content-type="original_file" xlink:type="simple">https://binary.pensoft.net/fig/432370</uri></graphic></fig><fig id="F5947807" position="float" orientation="portrait"><object-id xmlns:xlink="http://www.w3.org/1999/xlink" content-type="arpha" xlink:type="simple">7B0E7C2E-92EA-5D81-886C-1C2078A9DE59</object-id><object-id xmlns:xlink="http://www.w3.org/1999/xlink" content-type="doi" xlink:type="simple">10.3897/BDJ.8.e56613.figure1c</object-id><label>Figure 1c.</label><caption><p>Head in frontal view. Scale bar = 0.3 mm</p></caption><graphic xmlns:xlink="http://www.w3.org/1999/xlink" xlink:href="bdj-08-e56613-g001_c.jpg" xlink:type="simple" position="float" orientation="portrait" id="oo_432371.jpg"><uri content-type="original_file" xlink:type="simple">https://binary.pensoft.net/fig/432371</uri></graphic></fig><fig id="F5947811" position="float" orientation="portrait"><object-id xmlns:xlink="http://www.w3.org/1999/xlink" content-type="arpha" xlink:type="simple">8D52DF1F-78CA-5D02-ACEC-13FDF2A7AFB8</object-id><object-id xmlns:xlink="http://www.w3.org/1999/xlink" content-type="doi" xlink:type="simple">10.3897/BDJ.8.e56613.figure2</object-id><label>Figure 2.</label><caption><p>Chela of holotype of <italic><tp:taxon-name><tp:taxon-name-part taxon-name-part-type="genus" reg="Anteon">Anteon</tp:taxon-name-part> <tp:taxon-name-part taxon-name-part-type="species" reg="hubeni">hubeni</tp:taxon-name-part></tp:taxon-name></italic>, sp. n. Scale bar = 0.1 mm</p></caption><graphic xmlns:xlink="http://www.w3.org/1999/xlink" xlink:href="bdj-08-e56613-g002.jpg" position="float" id="oo_432377.jpg" orientation="portrait" xlink:type="simple"><uri content-type="original_file" xlink:type="simple">https://binary.pensoft.net/fig/432377</uri></graphic></fig><fig id="F5947815" position="float" orientation="portrait"><object-id xmlns:xlink="http://www.w3.org/1999/xlink" content-type="arpha" xlink:type="simple">C8CBA811-381C-5F53-84DC-E34E4508CFC4</object-id><object-id xmlns:xlink="http://www.w3.org/1999/xlink" content-type="doi" xlink:type="simple">10.3897/BDJ.8.e56613.figure3</object-id><label>Figure 3.</label><caption><p>Chela of holotype of <italic><tp:taxon-name><tp:taxon-name-part taxon-name-part-type="genus" reg="Anteon">Anteon</tp:taxon-name-part> <tp:taxon-name-part taxon-name-part-type="species" reg="oliveirai">oliveirai</tp:taxon-name-part></tp:taxon-name></italic> Olmi. Scale bar = 0.2 mm</p></caption><graphic xmlns:xlink="http://www.w3.org/1999/xlink" xlink:href="bdj-08-e56613-g003.jpg" position="float" id="oo_432379.jpg" orientation="portrait" xlink:type="simple"><uri content-type="original_file" xlink:type="simple">https://binary.pensoft.net/fig/432379</uri></graphic></fig><fig-group id="F5947825" position="float" orientation="portrait"><caption><p>Female holotype of <italic><tp:taxon-name><tp:taxon-name-part taxon-name-part-type="genus" reg="Anteon">Anteon</tp:taxon-name-part> <tp:taxon-name-part taxon-name-part-type="species" reg="oliveirai">oliveirai</tp:taxon-name-part></tp:taxon-name></italic> Olmi.</p></caption><fig id="F5947830" position="float" orientation="portrait"><object-id xmlns:xlink="http://www.w3.org/1999/xlink" content-type="arpha" xlink:type="simple">3D83FF84-CC79-5184-A533-9FBA6AB99C9C</object-id><object-id xmlns:xlink="http://www.w3.org/1999/xlink" content-type="doi" xlink:type="simple">10.3897/BDJ.8.e56613.figure4a</object-id><label>Figure 4a.</label><caption><p>Habitus in dorsal view</p></caption><graphic xmlns:xlink="http://www.w3.org/1999/xlink" xlink:href="bdj-08-e56613-g004_a.jpg" xlink:type="simple" position="float" orientation="portrait" id="oo_432381.jpg"><uri content-type="original_file" xlink:type="simple">https://binary.pensoft.net/fig/432381</uri></graphic></fig><fig id="F5947831" position="float" orientation="portrait"><object-id xmlns:xlink="http://www.w3.org/1999/xlink" content-type="arpha" xlink:type="simple">2E0EE1EC-1867-58F8-80DA-C1158D8B0C81</object-id><object-id xmlns:xlink="http://www.w3.org/1999/xlink" content-type="doi" xlink:type="simple">10.3897/BDJ.8.e56613.figure4b</object-id><label>Figure 4b.</label><caption><p>Habitus in lateral view</p></caption><graphic xmlns:xlink="http://www.w3.org/1999/xlink" xlink:href="bdj-08-e56613-g004_b.jpg" xlink:type="simple" position="float" orientation="portrait" id="oo_432386.jpg"><uri content-type="original_file" xlink:type="simple">https://binary.pensoft.net/fig/432386</uri></graphic></fig><fig id="F5947832" position="float" orientation="portrait"><object-id xmlns:xlink="http://www.w3.org/1999/xlink" content-type="arpha" xlink:type="simple">D05051ED-70CD-57BE-BCB5-B4F3247553B2</object-id><object-id xmlns:xlink="http://www.w3.org/1999/xlink" content-type="doi" xlink:type="simple">10.3897/BDJ.8.e56613.figure4c</object-id><label>Figure 4c.</label><caption><p>Head, pronotum and mesoscutum in dorsal view</p></caption><graphic xmlns:xlink="http://www.w3.org/1999/xlink" xlink:href="bdj-08-e56613-g004_c.jpg" xlink:type="simple" position="float" orientation="portrait" id="oo_432387.jpg"><uri content-type="original_file" xlink:type="simple">https://binary.pensoft.net/fig/432387</uri></graphic></fig><fig id="F5947833" position="float" orientation="portrait"><object-id xmlns:xlink="http://www.w3.org/1999/xlink" content-type="arpha" xlink:type="simple">B45D2DC9-E85D-5F34-BFBB-32B9AEC8B986</object-id><object-id xmlns:xlink="http://www.w3.org/1999/xlink" content-type="doi" xlink:type="simple">10.3897/BDJ.8.e56613.figure4d</object-id><label>Figure 4d.</label><caption><p>Head in frontal view. k = lateral keel along orbit.</p></caption><graphic xmlns:xlink="http://www.w3.org/1999/xlink" xlink:href="bdj-08-e56613-g004_d.jpg" xlink:type="simple" position="float" orientation="portrait" id="oo_432388.jpg"><uri content-type="original_file" xlink:type="simple">https://binary.pensoft.net/fig/432388</uri></graphic></fig></fig-group><fig id="F5947833" position="float" orientation="portrait"><object-id xmlns:xlink="http://www.w3.org/1999/xlink" content-type="arpha" xlink:type="simple">B45D2DC9-E85D-5F34-BFBB-32B9AEC8B986</object-id><object-id xmlns:xlink="http://www.w3.org/1999/xlink" content-type="doi" xlink:type="simple">10.3897/BDJ.8.e56613.figure4d</object-id><label>Figure 4d.</label><caption><p>Head in frontal view. k = lateral keel along orbit.</p></caption><graphic xmlns:xlink="http://www.w3.org/1999/xlink" xlink:href="bdj-08-e56613-g004_d.jpg" xlink:type="simple" position="float" orientation="portrait" id="oo_432388.jpg"><uri content-type="original_file" xlink:type="simple">https://binary.pensoft.net/fig/432388</uri></graphic></fig></tp:treatment-sec><ref-list><ref id="B5947738"><element-citation xmlns:xlink="http://www.w3.org/1999/xlink" publication-type="article" xlink:type="simple"><person-group person-group-type="author"><name name-style="western"><surname>Olmi</surname><given-names>M.</given-names></name></person-group><year>1984</year><article-title>A revision of the <tp:taxon-name><tp:taxon-name-part taxon-name-part-type="family">Dryinidae</tp:taxon-name-part></tp:taxon-name> (<tp:taxon-name><tp:taxon-name-part taxon-name-part-type="order">Hymenoptera</tp:taxon-name-part></tp:taxon-name>)</article-title><source>Memoirs of the American Entomological Institute</source><volume>37</volume><fpage>1</fpage><lpage>1913</lpage></element-citation></ref><ref id="B5947756"><element-citation xmlns:xlink="http://www.w3.org/1999/xlink" publication-type="article" xlink:type="simple"><person-group person-group-type="author"><name name-style="western"><surname>Olmi</surname><given-names>M.</given-names></name><name name-style="western"><surname>Virla</surname><given-names>E. G.</given-names></name></person-group><year>2014</year><article-title><tp:taxon-name><tp:taxon-name-part taxon-name-part-type="family">Dryinidae</tp:taxon-name-part></tp:taxon-name> of the Neotropical region (<tp:taxon-name><tp:taxon-name-part taxon-name-part-type="order">Hymenoptera</tp:taxon-name-part></tp:taxon-name>: <tp:taxon-name><tp:taxon-name-part taxon-name-part-type="superfamily">Chrysidoidea</tp:taxon-name-part></tp:taxon-name>)</article-title><source>Zootaxa</source><volume>3792</volume><fpage>1</fpage><lpage>534</lpage><pub-id pub-id-type="doi">10.11646/zootaxa.3792.1.1</pub-id></element-citation></ref></ref-list></tp:taxon-treatment>
